# Supplementary material for: Yttrium-90 trans-arterial radioembolization in advanced-stage HCC: The impact of portal vein thrombosis on survival
Source: PLoS One. 2019 May 29;14(5):e0216935. doi: 10.1371/journal.pone.0216935 (PMC6541348; doi:10.1371/journal.pone.0216935)
Supplement: S1 Table — All data used in our statistical analysis are in this table, included patients characteristics, pre-treatment clinical and laboratoristic assessment, and follow up. All data underlying the findings described in this manuscript are contained in this table (S1 Table) and are fully available without restriction. (XLS) [file pone.0216935.s001.xls]

## Sheet: BASELINE
TARE (PVT VS non-PVT)
PATIENT CHARACTERISTICS								PRE-TREATMENT						LAB							F. UP 3 MONTHS			F. UP 6 MONTHS			F. UP 12 MONTHS			F. UP 24 MONTHS			F. UP 36 MONTHS
ID PZ	AGE	SEX	ETIOLOGY	PRIOR RADICAL PROCEDURE	TYPE OF RADICAL PROCEDURE	PRIOR VASC/PERCUT PROCEDURE	TYPE OF VASC/PERCUT PROCEDURE	BCLC stage	PORTAL VEIN OCCLUSION	BILOBAR DISEASE	NUMBER OF NODULES	LOCATION OF NODULES	CIRRHOSIS (YES/NO)	Total Bilirubin (mg/dl)	ALT (U/l)	Albumin (mg/l)	Creat (mg/dl)	Platelets (/ml)	INR	AFP (ng/ml)	Precise month of Follow-up	ECOG	PORTAL VEIN OCCLUSION	Precise month of Follow-up	ECOG	PORTAL VEIN OCCLUSION	Precise month of Follow-up	ECOG	PORTAL VEIN OCCLUSION	Precise month of Follow-up	ECOG	PORTAL VEIN OCCLUSION	Precise month of Follow-up	ECOG	PORTAL VEIN OCCLUSION
1	48	M	HCV	NO	NONE	NO	NONE	C	3	YES	2	BOTH	YES	0.36	45	4.9	0.6	269000	0.92	120	FEB	0	3	MAY	2	3	NOV	2	3	NOV	3	3	NOV	3	3
2	51	M	HCV	NO	NONE	NO	NONE	C	2	NO	2	RIGHT	YES	5.38	74	1.8	0.6	14000	1.28	23000	DIED
EXCLUDED
4	38	F	HCV	YES	W. RESECTION	YES	TACE	C	3	NO	0	LEFT	YES	1.35	74	4.2	1.1	197000	1.03	189	JULY	1	3	OCT	2	3	APR	3	3	APR	4	3	APR	4	3
5	82	M	ALCOHOL	YES	RFA	YES	TACE	C	2	YES	1	BOTH	YES	1.43	37	3.9	0.7	86000	1.08	7500	MAY	4	2	JULY	4	1	JAN	3	1	JAN	5	2	DIED
EXCLUDED
7	69	M	HBV	NO	NONE	YES	TACE	C	2	NO	0	RIGHT	YES	1.14	64	3.3	0.7	216000	1.15	3014	OCT	0	2	JAN	1	2	JULY	4	2	DIED
8	57	M	HCV	NO	NONE	YES	RFA	C	1	NO	0	RIGHT	YES	0.6	139	3.5	1	189000	1.03	700	SEPT	1	1	DEC	1	1	MAY	4	1	DIED
9	47	M	NASH	NO	NONE	NO	NONE	C	1	NO	2	LEFT	NO	2.07	60	3.1	0.7	77000	1.2	20	SEPT	2	1	DEC	2	1	MAY	2	1	MAY	4	1	DIED
10	75	M	HCV	NO	NONE	NO	NONE	C	1	NO	1	RIGHT	YES	1.8	140	3	1	100000	1.3	23	JULY	2	1	OCT	2	1	APR	2	1	APR	2	1	APR	3	1
11	67	M	HCV	YES	RFA	YES	TAELE	C	2	NO	1	LEFT	YES	2	80	3	0.9	100000	1.2	1421	SEPT	2	2	DEC	3	1	MAY	3	1	DIED
EXCLUDED
13	49	M	ALCOHOL	NO	NONE	YES	TAELE	C	2	NO	1	LEFT	NO	2.01	77	3	1	47000	1.2	100	JAN	2	2	APR	2	2	OCT	3	2	OCT	3	2	DIED
14	45	M	HCV	YES	RFA	NO	NONE	C	1	YES	2	BOTH	YES	1.22	343	3.4	1	259000	1.01	9500	SEPT	3	1	DEC	3	1	MAY	4	1	DIED
15	68	F	HCV	NO	NONE	YES	TAELE	C	2	NO	2	RIGHT	YES	2.23	131	2.9	0.8	60000	1.03	301	JULY	4	2	OCT	3	1	APR	3	1	APR	4	2	DIED
16	81	F	HCV	NO	NONE	NO	NONE	C	1	NO	1	RIGHT	NO	1.42	145	4.1	0.6	190000	1.08	2004	SEPT	3	1	DEC	3	1	DIED
17	77	M	HCV	NO	NONE	NO	NONE	C	1	NO	1	LEFT	NO	3.21	232	3.2	0.9	230000	1.61	3200	OCT	4	1	DIED
18	75	F	HBV	YES	W. RESECTION	YES	TAELE	C	1	NO	1	RIGHT	YES	1.12	351	3.9	1.3	93000	1.05	201	DEC	1	1	MAR	1	1	SEPT	4	1	DIED
19	67	F	CRYPTO	NO	NONE	NO	NONE	C	1	NO	1	LEFT	NO	0.45	121	3	1.1	280000	1.3	78	JULY	0	1	OCT	1	1	APR	2	1	APR	3	1	DIED
20	54	M	HCV	YES	RFA	YES	TACE	C	1	NO	1	RIGHT	NO	3.1	24	3.2	1.2	129000	1.2	54	DEC	4	1	MAR	4	1	SEPT	4	1	SEPT	5	1	DIED
21	58	M	HCV	YES	RFA	YES	TAELE	C	1	NO	2	RIGHT	YES	4.2	54	3.1	0.9	145000	1.03	5403	OCT	4	1	DIED
22	61	M	HCV	NO	NONE	YES	TACE	C	3	NO	2	RIGHT	NO	2.1	26	4.1	0.8	67000	1.2	39	JAN	3	3	APR	3	2	OCT	3	2	OCT	3	2	OCT	4	2
23	57	M	HBV	YES	RFA	NO	NONE	C	1	NO	2	LEFT	NO	1.12	34	3	1.1	90000	1.01	33	JAN	1	1	APR	2	1	OCT	4	1	OCT	4	1	DIED
24	49	M	HCV	NO	NONE	NO	NONE	C	1	YES	2	BOTH	YES	1.42	67	2.5	1	198000	1.03	310	JAN	1	1	APR	3	1	OCT	4	1	OCT	5	1	DIED
25	58	M	HCV	NO	NONE	YES	RFA	C	3	NO	1	LEFT	YES	3.21	132	3.1	1	91000	1.61	3080	FEB	1	3	MAY	3	3	DIED
26	74	F	HCV	NO	NONE	YES	TACE	C	1	NO	1	RIGHT	YES	2.12	189	3.8	1.1	127000	1.15	3700	JULY	3	1	OCT	3	1	APR	4	1	DIED
27	67	F	HCV	NO	NONE	NO	NONE	C	1	NO	1	RIGHT	YES	2.95	35	2.9	1.1	198000	1.05	5900	JUN	4	1	SEPT	4	1	MAR	4	1	DIED
28	57	M	HCV	NO	NONE	NO	NONE	C	1	NO	2	LEFT	YES	3.21	83	3.5	0.9	129000	1.3	5090	JUN	4	1	SEPT	4	1	DIED
29	65	F	HCV	YES	RFA	NO	NONE	C	3	YES	1	BOTH	YES	1.98	212	2.5	0.8	319000	1.2	432	APR	2	3	JULY	2	3	DIED
30	64	M	HCV	YES	RFA	NO	NONE	C	2	YES	1	BOTH	YES	1.23	173	3.1	0.9	256000	1.61	23000	APR	3	2	DIED
31	73	M	HCV	NO	NONE	YES	TACE	C	1	NO	1	RIGHT	NO	1.53	87	3.8	1.1	43000	1.15	322	JULY	2	1	OCT	3	1	APR	4	1	DIED
32	84	M	ALCOHOL	YES	RFA	YES	TAELE	C	1	NO	2	LEFT	YES	1.65	43	2.9	1.3	322000	1.05	50	MAR	1	1	JUN	2	1	DEC	2	1	DEC	1	1	DEC	2	1
33	47	F	HCV	YES	RFA	NO	NONE	C	1	NO	0	LEFT	YES	1.12	65	3	1.1	240000	1.3	21	MAR	0	1	JUN	1	1	DEC	1	1	DEC	2	1	DEC	3	1
34	75	F	HCV	NO	NONE	NO	NONE	C	1	NO	1	RIGHT	YES	1.42	48	2.9	1	34000	1.2	45	MAR	1	1	JUN	1	1	DEC	1	1	DEC	1	1	DEC	3	1
35	86	M	CRYPTO	YES	RFA	NO	NONE	C	2	YES	0	BOTH	YES	1.54	35	3.5	1	76000	1.2	99	APR	3	2	JULY	2	1	JAN	2	1	JAN	0	1	JAN	0	1
36	36	F	HCV	YES	RFA	NO	NONE	C	1	YES	1	BOTH	YES	2.13	87	3.1	1.1	122000	1.3	201	MAY	2	1	JULY	1	1	JAN	1	1	JAN	2	1	JAN	3	1
37	69	M	HCV	NO	NONE	NO	NONE	C	1	NO	2	RIGHT	NO	1.43	49	3.8	1.1	201000	1.2	320	JAN	1	1	APR	3	1	OCT	5	1	DIED
38	56	F	HCV	NO	NONE	NO	NONE	C	1	NO	1	LEFT	NO	1.98	129	2.9	1.2	98000	1.01	58	JAN	2	1	APR	2	1	OCT	3	1	OCT	3	1	OCT	4	1
39	53	M	HCV	NO	NONE	NO	NONE	C	1	NO	0	RIGHT	YES	0.34	187	2.8	1.1	48000	1.03	128	OCT	0	1	JAN	0	1	JULY	4	1	DIED
40	46	F	HCV	NO	NONE	NO	NONE	C	2	NO	2	LEFT	YES	1.23	98	3.2	0.9	122000	1.08	88	OCT	2	2	JAN	1	1	JULY	1	1	JULY	0	1	JULY	0	1
41	49	F	HCV	NO	NONE	NO	NONE	C	1	NO	1	RIGHT	YES	1.56	53	3.4	0.8	231000	1.61	39	OCT	3	1	JAN	3	1	JULY	2	1	JULY	2	1	JULY	3	1
42	78	F	HCV	YES	RFA	NO	NONE	C	1	YES	1	BOTH	YES	2.13	67	3.1	1.1	190000	1.15	300	SEPT	3	1	DEC	3	1	JUN	5	1	DIED
43	67	F	HBV	NO	NONE	NO	NONE	C	1	NO	1	RIGHT	YES	0.32	102	3	1	300000	1.05	51	SEPT	0	1	DEC	0	1	JUN	2	1	JUN	3	1	DIED
EXCLUDED
45	62	M	HCV	YES	RFA	YES	TACE	C	2	YES	2	BOTH	YES	2.54	139	2.1	1.3	146000	1.05	3600	OCT	2	2	JAN	2	2
46	48	F	HCV	NO	NONE	YES	TACE	C	1	NO	2	RIGHT	NO	0.76	94	3.7	0.9	289000	1.3	67	DEC	0	1	MAR	1	1	SEPT	1	1	SEPT	3	1	DIED
47	43	M	HCV	YES	RFA	NO	NONE	C	1	NO	1	RIGHT	NO	0.92	58	3.4	1	131000	1.2	591	DEC	1	1	MAR	1	1	SEPT	4	1	DIED
48	58	M	CRYPTO	NO	NONE	YES	RFA	C	2	NO	2	RIGHT	YES	1.98	38	3.8	1	72000	1.61	4100	JAN	4	2	APR	4	2	DIED
49	58	F	HBV	YES	W. RESECTION	YES	TACE	C	1	NO	2	RIGHT	NO	0.43	48	3.1	0.9	230000	1.08	95	JAN	1	1	APR	1	1	OCT	1	1	OCT	2	1	OCT	4	1
50	65	M	HCV	YES	RFA	NO	NONE	C	2	YES	1	BOTH	YES	0.78	61	2.9	1.1	313000	1.61	401	FEB	0	2	MAY	0	1	NOV	0	1	NOV	4	1	DIED
51	64	M	HCV	NO	NONE	YES	TAELE	C	1	YES	1	BOTH	YES	1.47	39	2.8	1.3	201000	1.15	390	FEB	1	1	MAY	1	1	NOV	1	1	NOV	3	1	DIED
52	59	F	NASH	YES	RFA	YES	TAELE	C	1	NO	2	LEFT	YES	2.56	58	3	1	313000	1.05	44000	MAR	4	1	JUN	3	1
53	59	F	HCV	NO	NONE	NO	NONE	C	2	NO	1	LEFT	NO	2.05	75	3	1.3	87000	1.61	490	MAR	3	2	JUN	3	1	DEC	3	1	DEC	4	1	DIED
54	76	F	HCV	NO	NONE	YES	TAELE	C	2	NO	1	RIGHT	YES	0.59	28	2.7	0.9	190000	1.15	21	APR	0	2	JULY	1	1	JAN	1	1	JAN	2	1	JAN	3	1
55	73	M	HCV	YES	W. RESECTION	YES	TAELE	C	1	YES	2	BOTH	YES	3.12	93	3.4	1	45000	1.05	4900	APR	4	1	JULY	3	1	JAN	3	1	JAN	3	1	DIED
56	77	M	HCV	YES	RFA	YES	TACE	C	1	NO	1	LEFT	NO	0.89	57	2.9	1	189000	1.15	540	APR	1	1	JULY	1	1	JAN	2	1	JAN	4	1	DIED
EXCLUDED
EXCLUDED
59	64	F	HCV	NO	NONE	YES	TAELE	C	2	NO	1	RIGHT	NO	1.54	43	3.9	1.1	209000	1.05	490	SEPT	2	2	DEC	2	2	JUN	4	2	DIED
60	72	M	HCV	NO	NONE	YES	RFA	C	1	NO	1	RIGHT	NO	0.77	39	3	1.3	320000	1.3	70	SEPT	0	1	DEC	1	1	JUN	1	1	JUN	1	1	JUN	3	1
61	77	M	CRYPTO	NO	NONE	YES	TACE	C	1	NO	2	RIGHT	YES	1.92	142	2.7	1	289000	1.2	3200	SEPT	3	1	DEC	3	1	JUN	3	1	DIED
62	73	F	ALCOHOL	NO	NONE	YES	RFA	C	1	NO	1	RIGHT	NO	0.98	71	3.4	1	313000	1.61	29	SEPT	1	1	DEC	2	1	JUN	2	1	JUN	2	1	JUN	3	1
EXCLUDED
64	67	M	HCV	YES	W. RESECTION	NO	NONE	C	1	YES	2	BOTH	YES	3.43	242	2.7	1	45000	1.03	7800	OCT	3	1	JAN	2	1	JULY	3	1	JULY	3	1	DIED
65	69	M	ALCOHOL	YES	RFA	NO	NONE	C	2	NO	0	LEFT	NO	1.19	49	3.4	1.1	213000	1.08	31	NOV	3	1	FEB	2	1	JULY	3	1	JULY	3	1	JULY	4	1
EXCLUDED
67	75	M	HCV	NO	NONE	NO	NONE	C	1	NO	1	RIGHT	NO	2.13	53	2.8	1.2	187000	1.15	530	NOV	3	1	FEB	2	1	JULY	2	1	JULY	4	1	DIED
68	72	F	HCV	NO	NONE	NO	NONE	C	1	NO	0	RIGHT	NO	3.01	231	3.2	1.1	54000	1.15	4800	DEC	4	1	MAR	4	1	DIED
69	69	F	HCV	NO	NONE	NO	NONE	C	3	YES	2	BOTH	YES	2.87	142	2.9	1.2	49000	1.05	43000	DIED		3
70	73	F	HCV	NO	NONE	NO	NONE	C	1	NO	0	LEFT	NO	1.29	35	3.9	1.1	289000	1.15	53	JAN	2	1	APR	3	1	OCT	3	1	OCT	4	1	DIED
71	70	F	HBV	NO	NONE	NO	NONE	C	1	YES	2	BOTH	YES	2.13	51	3.2	1.1	47000	1.3	309	FEB	3	1	MAY	2	1	NOV	4	1	DIED
72	51	M	HCV	YES	W. RESECTION	YES	RFA	C	2	YES	0	BOTH	YES	1.09	27	3.1	1.3	230000	1.2	14	FEB	2	2	MAY	3	1	NOV	2	1	NOV	3	1	NOV	3	1
73	49	M	HCV	NO	NONE	YES	RFA	C	1	NO	1	RIGHT	NO	1.23	21	3.9	1	370000	1.61	413	FEB	2	1	MAY	2	1	NOV	2	1	DIED
74	70	M	HCV	NO	NONE	NO	NONE	C	1	NO	2	LEFT	YES	2.72	95	2.9	1.1	57000	1.01	670	MAR	1	1	JUN	2	1	DIED
75	66	M	HCV	YES	RFA	NO	NONE	C	1	YES	2	BOTH	YES	1.98	54	3.1	1.2	41000	1.15	91	MAR	2	1	JUN	1	1	DEC	1	1	DEC	2	1	DEC	4	1
77	81	M	HCV	YES	RFA	NO	NONE	C	1	NO	1	LEFT	NO	1.54	26	3	0.8	129000	1.05	300	APR	2	1	JULY	2	1	JAN	2	1	JAN	4	1	DIED
78	57	F	HCV	YES	RFA	YES	TACE	C	2	YES	2	BOTH	YES	5.06	301	2.7	1	21000	1.61	5600	APR	4	2	DIED
EXCLUDED
80	65	F	HCV	NO	NONE	NO	NONE	C	1	NO	1	RIGHT	NO	2.4	68	3.4	0.9	103000	1.61	201	MAY	2	1	JULY	2	1	JAN	3	1	DIED
EXCLUDED
82	69	M	HCV	YES	RFA	YES	TAELE	C	2	YES	1	BOTH	YES	4.54	231	3	1.1	42000	1.2	4000	MAY	4	2	DIED	2	2
83	85	M	HCV	YES	W. RESECTION	NO	NONE	C	1	NO	1	RIGHT	YES	3.23	299	2.9	0.9	71000	1.61	6093	JUN	3	1	SEPT	3	1	DIED
84	46	F	HCV	YES	RFA	NO	NONE	C	2	NO	0	LEFT	NO	1.26	17	3.9	1	181000	1.2	329	JUN	4	2	SEPT	3	1	MAR	2	1	MAR	3	1	MAR	2	1
85	59	M	HCV	YES	RFA	YES	TAELE	C	2	YES	0	BOTH	YES	3.62	301	2.7	1.1	39000	1.61	803	JULY	4	2	OCT	3	2	DIED
86	69	F	HCV	NO	NONE	NO	NONE	C	1	YES	0	BOTH	YES	1.62	198	3.1	1.2	391000	1.61	434	JULY	1	1	OCT	4	1	DIED
87	65	M	HCV	NO	NONE	NO	NONE	C	1	NO	1	RIGHT	YES	1.54	34	2.6	1.1	400000	1.2	10	JULY	2	1	OCT	1	1	APR	1	1	APR	2	1	APR	3	1
88	60	M	HCV	NO	NONE	YES	TAELE	C	3	NO	2	LEFT	YES	2.13	43	3.9	1.4	143000	1.03	3200	SEPT	1	3	DEC	2	3	DIED
89	49	F	HBV	YES	RFA	YES	TACE	C	1	NO	0	RIGHT	NO	1.87	49	3.4	1.1	297000	1.08	21	SEPT	3	1	DEC	2	1	MAY	2	1	MAY	3	1	MAY	3	1
90	57	M	HCV	NO	NONE	NO	NONE	C	1	YES	0	BOTH	YES	1.11	29	3.1	0.9	212000	1.61	496	SEPT	0	1	DEC	3	1	MAY	5	1	DIED
91	72	M	HCV	NO	NONE	YES	TAELE	C	2	NO	2	RIGHT	YES	1.91	45	3	0.8	198000	1.66	4300	SEPT	2	2	DEC	3	1	MAY	2	1	MAY	4	2	DIED
92	68	M	HCV	NO	NONE	YES	TACE	C	3	NO	2	LEFT	NO	3.24	201	3.2	1.2	77000	1.54	7650	DIED		3
93	61	M	HCV	NO	NONE	NO	NONE	C	1	NO	1	RIGHT	YES	3.21	121	3.4	1.1	89000	1.17	523	SEPT	3	1	DEC	2	1	JUN	5	1	DIED
94	70	F	HCV	NO	NONE	NO	NONE	C	1	NO	0	RIGHT	NO	4.56	241	3.1	1	34000	1.15	324	OCT	4	1	JAN	4	1	JUL	4	1	DIED
95	67	F	HCV	NO	NONE	YES	TAELE	C	3	NO	2	LEFT	YES	3.14	222	3.5	1.4	69000	1.03	3200	OCT	1	3	JAN	2	3	DIED
EXCLUDED
EXCLUDED
98	58	M	CRYPTO	YES	W. RESECTION	NO	NONE	C	1	NO	0	RIGHT	YES	3.45	121	3.2	0.9	137000	1.05	324	OCT	4	1	JAN	4	1	JUL	4	1	DIED
99	66	M	HCV	NO	NONE	YES	TAELE	C	3	NO	2	LEFT	YES	4.51	328	3.6	1.5	143000	1.1	3200	GEN	1	3	APR	3	3	DIED
100	65	F	HCV	NO	NONE	NO	NONE	C	1	NO	1	RIGHT	NO	2.13	182	3.4	0.9	221000	1.15	324	FEB	2	1	MAY	2	1	NOV	2	1	DIED
101	69	M	HBV	NO	NONE	YES	TAELE	C	3	NO	2	RIGHT	YES	3.14	93	4.1	1.3	34000	1.2	3200	DIED		3				DIED
102	73	F	HCV	YES	RFA	YES	TACE	C	1	NO	2	RIGHT	NO	2.57	146	3.3	0.9	66000	1.1	324	OCT	1	1	JAN	2	1	JUL	4	1	DIED
